# Supplementary material for: Reviewing the WHO Tube Bioassay Methodology: Accurate Method Reporting and Numbers of Mosquitoes Are Key to Producing Robust Results
Source: Insects. 2022 Jun 14;13(6):544. doi: 10.3390/insects13060544 (PMC9224656; doi:10.3390/insects13060544)
Supplement: Supplementary file 1 [file insects-13-00544-s001.zip]

Archive with 1 entries (1 files):
- insects-1660472-supplementary.xlsx
