# Supplementary material for: Reviewing the WHO Tube Bioassay Methodology: Accurate Method Reporting and Numbers of Mosquitoes Are Key to Producing Robust Results
Source: Insects. 2022 Jun 14;13(6):544. doi: 10.3390/insects13060544 (PMC9224656; doi:10.3390/insects13060544)
Supplement: Supplementary file 1 [file insects-13-00544-s001.zip › insects-1660472-supplementary.xlsx]

## Sheet: Papers included in lit review
Name	Year	Authors	Details on methodology (y/n)	Still/agitated	Vertical/horizontal positioning	Quantity of mosquitoes per test	Behavioural assessment (y/n)	Details on paper (y/n)	Temp and Humidity within WHO Range	Species	Strain	Age (days)	Lab/field	Insecticide	Concentration	Exposure time	Units	Include kd/mortality data	Mosquitoes per treatment	Mosquitoes per control	Additional points
Comparison of the Standard WHO Susceptibility Tests and the CDC Bottle Bioassay for the Determination of Insecticide Susceptibility in Malaria Vectors and Their Correlation With Biochemical and Molecular Biology Assays in Benin, West Africa	2013	Aizoun et al	WHO 2013	Not detailed	Not detailed	20-25	No	Purchased WHO	Yes	Anopheles gambiae	Kisumu	2-5 days	Reference strain + Field	Deltamethrin and Bendiocarb	0.05 and 0.1 (respectively)	1 hr	%	yes	100	Not detailed	N/A
Comparability between insecticide resistance bioassays for mosquito vectors: time to review current methodology?	2015	Owusu et al	WHO 2013	Not detailed	Not detailed	24-27	No	Purchased WHO	Yes	An. gambiae, An. arabiensis, Cx. quinquesfasciatus, An. stephensi, Ae.aegypti	ROCK, Kisumu, STI, VK7, Zanu	3-5 days	Lab	bendiocarb, DDT, malathion, permethin, A-cyhalothrin	differs for every strain/insecticide combination-see table (sheet 2)	1 hr	%	yes	49-110	Not detailed	N/A
When a discriminating dose assay is not enough: measuring the intensity of insecticide resistance in malaria vectors.	2015	Bagi et al	WHO 2013	Not detailed	Not detailed	25	No	Purchased WHO	Yes	Anopheles gambiae	Kisumu, Tiassale, Tororo	3-5 days	Lab	Permethrin	0.0075	1 hr	%	yes	83-114	Not detailed	N/A
High insecticide resistance intensity of Anopheles gambiae (s.l.) and low efcacy of pyrethroid LLINs in Accra, Ghana	2019	Pwalia et al	WHO 1998	not detailed	not detailed	20-25	No	Purchased WHO	Yes	Anopheles gambiae	Kisumu	3-5 days	Reference strain + Field	deltamethrin, permethrin, DDT, bendiocarb, propoxur, pirimiphos-methyl, malathion	0.05, 0.75, 4, 4, 0.1, 0.1, 1, 5.	1 hr	%	Yes	240-300	Not detailed	N/A
Characterisation of Anopheles strains used for laboratory screening of new vector control products	2019	Williams et al	WHO 2016	Not detailed	Not detailed	Not Detailed	No	Purchased WHO	Yes	An. gambiae (s.s), An. arabiensis, An. gambiae (s.l.), An. coluzzii, An funestus (s.s.).	Kisumu, Moz, Tiassale 13, Banfora M, VK7 2014, FANG, FUMOZ-R	2-5 days old	Lab strains	Permethrin, Deltamethrin, Fenitrothion, Bandiocarb, Propoxur, Dieldrin, DDT	0.75, 0.05, 1, 0.1, 0.1, 4, 4	1 hr and 2 hr for fenitrothion	%	Yes	100	Not detailed	N/A
Fast emerging insecticide resistance in Aedes albopictus in Guangzhou, China: Alarm to the dengue epidemic	2019	Su et al.	WHO 2016	Not detailed	Not detailed	25	No	Purchased WHO	Yes	Ae. albopictus	Foshan + field strains	2-5 days	Reference strain + Field	Weuseddeltamethrin(0.03%),per-methrin(0.25%),malathion(0.8%)andbendiocarb(0.1%)testfor1handDDT(4%)testfor0.5hbythestandardWHOtubetest.			%	Yes	125	50	N/A
Anopheles sinensismosquito insecticide resistance:comparison of three mosquito sample collectionand preparation methods and mosquito age inresistance measurements	2014	Xu et al	WHO 2013	Not detailed	Not detailed	20-25	No	Not detailed	Yes	An. sinesis	+ field strains	3-5 days	Reference strain + Field	Deltamethrin	0.0005	1 hr	%	yes	500	Not detailed	N/A
High insecticide resistance in the majormalaria vectorAnopheles coluzziiin ChadRepublic	2019	Ibrahim et al	WHO 2016	Not detailed	Not detailed	20-25	No	Purchased WHO	Yes	An. coluzzii	Ngoussou, + field strains	2-4 days	Reference strain + Field	For N’djamena, seven insecticideswere tested: (i) the type I pyrethroid: permethrin (0.75%);(ii) the type II pyrethroid: deltamethrin (0.05%); (iii) apseudo-pyrethroid: etofenprox (0.5%); (iv) the orga-nochloride: DDT (4%); (v) the carbamates: bendi		1 hr	%	Yes	50-100	Not detailed	N/A
Tenebenal: a meta-diamide with potential for use as a novel mode of action insecticide for public health	2020	Lees et al	WHO 2016	Not detailed	Not detailed	10	No	Impregnated in lab	Yes	An gambiae, Ae aegypti	Kisumu, Kisumu RDL, New Orleans, Cayman	2-5 days	Lab strains	Tenebenal (ten fold dilution series [366.66-0.0036 mg/sq m]), etofenprox (0.01,0.1,1), deltamethrin (0.01,0.1,1)		1 hr	%, mg/sq m	yes	30	30	N/A
Bio-efficacy and physical integrity of piperonylbutoxide coated combination net (PermaNet® 3.0) against pyrethroid resistant population of Anopheles gambiae s.l. and Culex quinquefasciatus mosquitoes in Ethiopia	2019	Birhanu et al	WHO 2013	Not detailed	Not detailed	20-25	No	Purchased WHO	Yes	Anopheline and Culicine	Field strains	3-5 days	Field	deltamethrin, permethrin, PBO	0.005, 0.75, PBO conc not stated	1 hr (additional 1 hr pbo exposure for synergism assays)	%	yes	100	Not detailed	N/A
Resistance status of Anopheles gambiaes.l. to insecticides following the 2011 mass distribution campaign of long-lasting insecticidal nets (LLINs) in the Plateau Department, south-eastern Benin	2020	Sovi et al	WHO 1998	Not detailed	Not detailed	25	No	Not Detailed	Yes	An gambiae	Kisumu and Field strains	3-5 days	Reference strain + Field	deltamethrin (0.05%), permethrin (0.75%), DDT (4%) and bendiocarb (0.1%).		1 hr	%	Yes	100	Not detailed	N/A
Correlation between adult pyrethroid resistance and knockdown resistance (kdr) mutations in Aedes albopictus (Diptera:Culicidae) field populations in China	2018	Gao et al	WHO 2013	Not detailed	Not detailed	25	No	Impregnated in lab	Yes	Ae albopictus	Field strains	3-5 days	Field	deltamethrin (0.1036%), permethrin (1.0634%),beta-cypermethrin (0.2400%) and lambda-cyhalothrin(0.2372%		1 hr	%	Yes	100	Not detailed	N/A
Quantifying the intensity of permethrininsecticide resistance inAnophelesmosquitoes in western Kenya	2017	Omondi et al	WHO 2013	Not detailed	Not detailed	Not Detailed	No	Purchased WHO	Yes	An gambaie	Field strains	3-5 days	Field	Permethrin	0.75	1 hr	%	yes	826	Not detailed	N/A
Efficacy of two PBO long lasting insecticidal nets against natural populations of Anopheles gambiae s.l. in experimental huts, Kolokope ?, Togo	2018	Ketoh et al	WHO 2013	Not detailed	Not detailed	20-25	No	Not Detailed	Yes	Anopheles	Field strains	3-5 days	Field	pyrethroids(0.05%deltamethrin,0.75%permethrinand0.05%lambdacyhalothrin),(2)organ-ochlorine(4%DDT),(3)organophosphates(1%fenitrothion;5%malathionand0.4%chlor-pyrifosmethyl),and(4)carbamates(0.1%propoxurand0.1%bendiocarb).Inaddition,synergistassayswith5%PBO		1 hr (additional 1 hr pbo exposure for synergism assays)	%	Yes	74-96	Not detailed	N/A
When intensity of deltamethrin resistance in Anopheles gambiae s.l. leads to loss of Long Lasting Insecticidal Nets bio-efficacy: a case study in north Cameroon	2016	Etang et al	WHO 2013	Not detailed	Not detailed	20-25	No	Purchased WHO	Yes	Anopheles gambiae s.l.	Field strains	2-4 days	Field	Mosquitoes were exposed for one hour to diagnosticconcentrations of DDT (4 %), deltamethrin (0.05 %) orper-methrin (0.75 %)			%	yes	80-91	Not detailed	N/A
Do bednets including piperonyl butoxide offer additional protection against populations of Anopheles gambiae s.l. that are highly resistant to pyrethroids? An experimental hut evaluation in Burkina Faso	2018	Toe et al	WHO 2013	Not detailed	Not detailed	25	No	Purchased WHO except for PBO	Yes	Anopheles gambiae s.l.	Kisumu and Field strains	3-5 days	Reference strain + Field	.75% permethrin or 0.05%deltamethrin and 4% PBO		1 hr (additional 1 hr pbo exposure for synergism assays)	%	Yes	85-163	Not detailed	N/A
Pyrethroid susceptibility of malaria vectors in four Districts of western Kenya	2014	Ochomo et al	WHO 1998 + 2013	Not detailed	Not detailed	Not Detailed	No	Not Detailed	Yes	Anopheles gambiae s.l. and An arabiensis	Field strains	3 days	Field	permethrin (0.75%) and deltamethrin (0.05%		1 hr	%	Yes	1053	Not detailed	N/A
Insecticide resistance of Anopheles sinensis and An. vagusin Hainan Island, a malaria-endemic area of China	2014	Qin et al	WHO 2013	Not detailed	Not detailed	20-25	No	Purchased (China CDC)	Yes	An. sinesis, An. vagus	Lab and field	3 days	Reference strain + Field	0.05% deltamethrin, 4.0% DDT, and 5% malathion		1 hr	%	yes	1468	Not detailed	N/A
Insecticidal decay effects of long-lasting insecticide nets and indoor residual spraying on Anopheles gambiae and Anopheles arabiensis in Western Kenya	2015	Wanjala et al	WHO 2013	Not detailed	Not detailed	Not Detailed	No	Not Detailed	Yes	An. gambiae, An arabiensis	Kisumu and Field strains	3-5 days	Reference strain + Field	lambda-cyhalothrin (0.05 %), permethrin(0.75 %) and deltamethrin (0.05 %).		1 hr	%	yes	200	Not detailed	N/A
Insecticide resistance status of three malaria vectors, Anopheles gambiae (s.l.), An.funestus and An. mascarensis, from the south, central and east coasts of Madagascar	2017	Rakotoson et al	WHO 2013	Not detailed	Not detailed	25	No	Purchased WHO	Yes	An gambiae s.l., An funestus, An mascarensis	Field strains	2-3 days	Field	DDT (4%),permethrin (0.75%), deltamethrin (0.05%), lambda-cyhalothrin (0.05%), bendiocarb(0.1%) and pirimiphos-methyl (0.25%)		1 hr	%	yes	100	50	N/A
Pyrethroid Resistance inAnopheles gambiae, in BomiCounty, Liberia, Compromises Malaria Vector Control	2012	Temu et al	WHO 1998	Not detailed	Not detailed	15-25	No	Purchased WHO	Yes	An, gambiae s.l., An funestus	Field strains	2-5 days	Field	deltamethrin (0.05%), bendiocarb (0.1%) andfenithrothion (0.05%		1 hr	%	yes	1012	Not detailed	N/A
Patterns of insecticide resistance and knockdown resistance (kdr) in malaria vectorsAn.arabiensis,An. coluzziiandAn. gambiaefrom sympatric areas in Senegal	2016	Niang et al	WHO 2013	Not detailed	Not detailed	Not Detailed	No	Purchased WHO	Yes	An arabiensis, An gambiae, An coluzzii	Field	2-5 days	Field	0.05%deltamethrin,4%DDT,0.75%permeth-rin, 0.05 % lambdacyhalothrin, 5 % malathion and 0.1 %bendiocarb		1 hr	%	yes	1399	Not detailed	N/A
Status of pyrethroid resistance in Anopheles gambiae s. s. M form prior to the scaling up of Long Lasting Insecticidal Nets (LLINs) in Adzopé, Eastern Côte d’Ivoire	2012	Ahoua Alou et al	WHO 1998	Not detailed	Not detailed	20-25	No	Not Detailed	Yes	An gambiae	Lab and field	2-3 days	Reference strain + Field	permethrin 25/75 (1%), deltamethrin (0.05%) and lambda-cyhalothrin (0.05%)		1 hr	%	Yes	89-102	Not detailed	N/A
Six years of experience in entomological surveillance of indoor residual spraying against malaria transmission in Benin: lessons learned, challenges and outlooks	2015	Akogbéto et al	WHO 2013	Not detailed	Not detailed	25	No	Not Detailed	Yes	An gambiae	Field	2-5 days	Field	bendiocarb 0.1 %.		1 hr for all except fenitrothione which is 2 hrs	%	Yes	73-123	Not detailed	N/A
Mapping insecticide resistance and characterization of resistance mechanisms in Anopheles arabiensis (Diptera: Culicidae) in Ethiopia	2017	Alemayehu et al	WHO 2013	Not detailed	Not detailed	20-25	No	Purchased WHO	Yes	An arabiensis	Field	2-3 days	Field	DDT (4%), malathion (5%), deltamethrin (0.05%), bendiocarb (0.1%), pirimiphosmethyl (0.25%), fenitrothion (1%) and propoxur (0.1%),		1 hr for all except fenitrothione which is 2 hrs	%	Yes	80-100	50	N/A
Anopheles gambiae distribution and insecticide resistance in the cities of Douala and Yaoundé (Cameroon): influence of urban agriculture and pollution	2011	Antonio-Nkondjio et al	WHO 1998	Not detailed	Not detailed	20-25	No	Not Detailed	Yes	An gambiae s.l.	Lab and Field	2-4 days	Reference strain + Field	4% DDT, 0.75% permethrin, 0.05% deltamethrin, 0.1% bendiocarb and 5% malathion.		1 hr	%	Yes	83-722	Not detailed	N/A
High mosquito burden and malaria transmission in a district of the city of Douala, Cameroon	2012	Antonio-Nkondjio et al	WHO 1998	Not detailed	Not detailed	20-25	No	LSTM	Yes	An gambiae	Kisumu and Field strains	2-4 days	Reference strain + Field	4% DDT, 0.75% permethrin, and 0.05% deltamethrin.		1 hr	%	Yes	158-350	50	N/A
Exposure to disinfectants (soap or hydrogen peroxide) increases tolerance to permethrin in Anopheles gambiae populations from the city of Yaoundé, Cameroon	2014	Antonio-Nkondjio et al	WHO 1998	Not detailed	Not detailed	20-25	No	LSTM	Yes	An gambiae	Field	2-4 days	Field	Permethrin	0.75	1hr	%	yes	Not detailed	Not detailed	N/A
Rapid evolution of pyrethroid resistance prevalence in Anopheles gambiae populations from the cities of Douala and Yaoundé (Cameroon)	2015	Antonio-Nkondjio et al	WHO 2013	Not detailed	Not detailed	20-25	No	Not detailed	Yes	An gambiae	Field	2 -4 days	Field	0.75% permethrin and 0.05% deltamethrin.		1 hr	%	yes	Not detailed	Not detailed	N/A
Evaluation of the efficacy of DDT indoor residual spraying and long-lasting insecticidal nets against insecticide resistant populations of Anopheles arabiensis Patton (Diptera: Culicidae) from Ethiopia using experimental huts	2014	Asale et al	WHO 1998	Not detailed	Not detailed	20	No	Purchased WHO	Yes	An. arabiensis	Lab and field	2-3 days	Reference strain + Field	DDT (4%), deltamethrin (0.05%), malathion (5%), lambda-cyhalothrin (0.05%), fenitrothion (1.0%) and bendiocarb (0.1%)		1 hr for all except fenitrothione which is 2 hrs	%	Yes	80-84	Not detailed	N/A
Phenotypic effects of concomitant insensitive acetylcholinesterase (ace-1R) and knockdown resistance (kdrR) in Anopheles gambiae: a hindrance for insecticide resistance management for malaria vector control	2014	Assogba et al	WHO 2013	Not detailed	Not detailed	25	No	Purchased WHO	Yes	An gambiae	Kisumu, ACER-KIS, KISKDR, ACERKDRKIS	3-5 days	Lab	0.4% propoxur and 0.1% bendiocarb); three organophosphates (0.4% chlorpyrifos methyl, 1.0% fenitrothion and 5% malathion); one pyrethroid (0.75% permethrin); and one organochlorine (4% DDT).		1 hr	%	Yes	98-100	Not detailed	N/A
Investigating the molecular basis of multiple insecticide resistance in a major malaria vector Anopheles funestus (sensu stricto) from Akaka?Remo, Ogun State, Nigeria	2020	Atoyebi et al	WHO 2016	Not detailed	Not detailed	25	No	Not detailed	Yes	An funestus	FANG and field strains	3-5 days	Reference strain + Field	(0.75%), DDT (4%) and dieldrin (4%)		1 hr	%	yes	100	50	N/A
Impact of PermaNet 3.0 on entomological indices in an area of pyrethroid resistant Anopheles gambiae in south-western Nigeria	2014	Awoloa et al	WHO 1998	Not detailed	Not detailed	20	No	Not Detailed	Yes	An gambiae	Field	2-3 days	Field	permethrin (0.75%), deltamethrin (0.05%), lambdacyhalothrin (0.05%) and DDT (4%) for 1 h				Yes	100-140	Not detailed	N/A
Insecticide resistance in malaria vectors in Kumasi, Ghana	2016	Baffour-Awuah et al	WHO 2013	Not detailed	Not detailed	20-25	No	Purchased WHO	Yes	An gambiae	Kisumu and Field strains	3-5 days	Reference strain + Field	pyrethroids (0.05% deltamethrin, 0.15% cyfluthrin, 0.05% lambda-cyhalothrin, and 0.75% permethrin); carbamates (0.1% propoxur and 0.1% bendiocarb); organophosphates (5.0% malathion and 0.25% pirimiphos-methyl) and organochlorides (4.0% dieldrin and 4.0% d		I hr	%	yes	95-125	Not detailed	N/A
Status of insecticide susceptibility in Anopheles gambiae s.l. from malaria surveillance sites in The Gambia	2009	Betson et al	WHO 1998	Not detailed	Not detailed	20-25	No	Not detailed	Yes	An gambiae	Field	2-3 days	Field	DDT (4%), permethrin (0.75%) and deltamethrin (0.05%).		1 hr	%	yes	20-160	Not detailed	N/A
Insecticide susceptibility status of Anopheles gambiae (s.l.) in South-West Cameroon four years after long-lasting insecticidal net mass distribution	2018	Boussougou-Sambe et al	WHO 2013			20-25	No	Purchased WHO	Yes	An gambiae	Field	2-5 days	Field	deltamethrin (0.05%) permethrin (0.75%) and malathion (5%)		1 hr	%	Yes	78-147	Not detailed	N/A
Chemical composition and insecticidal activity of plant essential oils from Benin against Anopheles gambiae (Giles)	2013	Bossou et al	WHO 2013	Not detailed	Not detailed	20-25	No	Purchased WHO and made in house	Yes	An. gambiae	Kisumu and Field strains	2-5 days	Reference strain + Field	Permethrin (and essential oils)	0.75	1hr	%	Yes	Not detailed	Not detailed	N/A
Spatial Anopheles arabiensis (Diptera: Culicidae) insecticide resistance patterns across malaria?endemic regions of Botswana	2020	Buxton et al	WHO 2016	Not detailed	Not detailed	20	No	Not detailed	Yes	An arabiensis	Field	2-5 days		organophosphates (malathion 5%), (ii) organochlorines (DDT 4.0%, dieldrin 0.4%, dieldrin 4%), (iii) carbamates (propoxur 0.1%, bendiocarb 0.1%) and (iv) pyrethroids (lambda-cyhalothrin 0.05%, permethrin 0.75%, deltamethrin 0.5%, cyfluthrin 0.15% and etofe		1 hr	%	Yes	100	Not detailed	N/A
Mapping insecticide resistance in Anopheles gambiae (s.l.) from Côte d’Ivoire	2018	Camara et al	WHO 2016	Not detailed	Not detailed	25	No	Not detailed	Yes	An gambiae An coluzzii	Kisumu and field strains	2-4 days	Reference strain + Field	pyrethroids (0.75% permethrin, 0.05% deltamethrin, 0.05% alpha-cyperméthrin and 0.05% lambdacyhalothrin), one organochloride (4% DDT), two carbamates (0.1% bendiocarb and 0.4% carbosulfan) and three organophosphates (1% fenitrothion, 1% pyrimiphos-methyl		1 hr for all except fenitrothione which is 2 hrs	%	Yes	100	Not detailed	N/A
Insecticide susceptibility of natural populations of Anopheles coluzzii and Anopheles gambiae (sensu stricto) from Okyereko irrigation site, Ghana, West Africa	2016	Chabi et al	WHO 1998	Not detailed	Not detailed	20-25	No	Not detailed	Yes	An gambiae	Kiusmu and field	3-5 days	Reference strain + Field	deltamethrin 0.05 % and permethrin 0.75 % (pyrethroids), DDT 4 % (organochlorine), bendiocarb 0.1 % and propoxur 0.1 % (carbamates), and fenitrothion 1 % and malathion 5 % (organophosphates). Additional synergist tests were performed using Piperonyl butox		1 hr for all except fenitrothione which is 2 hrs. preexposures were 1 hr	%	Yes	Not detailed	Not detailed	N/A
First identification of kdr allele F1534S in VGSC gene and its association with resistance to pyrethroid insecticides in Aedes albopictus populations from Haikou City, Hainan Island, China	2016	Chen et al	WHO 2013	Not detailed	Not detailed	Not detailed	No	Purchased CDC China	Yes	Ae albopictus	Lab and field	2-3 days	Reference strain + Field	deltamethrin (0.1 %) and DDT (4 %)		1 hr	%	No	100	Not detailed	N/A
Development of insecticide resistance in malaria vector Anopheles sinensis populations from Shandong province in China	2015	Dai et al	WHO 2013	Not detailed	Not detailed	20	No	Not detailed	Yes	An sinesis	Field	2-3 days	Field	4% DDT, 0.05% deltamethrin, 0.15% cyfluthrin, and 5% malathion		1 hr	%	Yes	100	Not detailed	N/A
Insecticide susceptibility and dengue vector status of wild Stegomyia albopicta in a strategically important area of Assam, India	2014	Dhiman et al	WHO 1998	Not detailed	Not detailed	10-15	No	Purchased WHO	Yes	Stegomyia	Lab and field	3-5 days	Reference strain + Field	4% DDT, 0.05% deltamethrin and 5% malathion		1 hr	%	No	Not detailed	Not detailed	N/A
High insecticide resistances levels in Anopheles gambiaes s.l. in northern Uganda and its relevance for future malaria control	2020	Echodu et al	WHO 2016	Not detailed	Not detailed	Not Detailed	No	Not Detailed	Yes	An gambiae	Kisumu and field	3-5 days	Reference strain + Field	0.1% bendiocarb, 0.75% permethrin, 0.05% deltamethrin and 0.5% malathion		1 hr	%	no	400	Not detailed	N/A
Anopheles coluzzii larval habitat and insecticide resistance in the island area of Manoka, Cameroon	2016	Etang et al	WHO 2013	Not detailed	Not detailed	20-25	No	Purchased WHO	Yes	An gambiae	Kisumu and field	2-4 days	Reference strain + Field	4 % DDT (organochlorine), 0.75 % permethrin or 0.05 % deltamethrin, PBO 4%		1 hr, 1 hr pbo pre exposure	%	Yes	71-100	Not detailed	N/A
Resistance to pyrethroid and organophosphate insecticides, and the geographical distribution and polymorphisms of target?site mutations in voltage?gated sodium channel and acetylcholinesterase 1 genes in Anopheles sinensis populations in Shanghai, China	2019	Fang et al	WHO 2013	Not detailed	Not detailed	20-25	No	Not Detailed	Yes	An sinesis	Lab and Field strain	3-5 days	Reference strain + Field	(0.15% cyfluthrin, 0.05% ?-cypermethrin and 0.05% deltamethrin) and an organophosphate (1% fenitrothion)		1 hr for all except fenitrothione which is 2 hrs	%	Yes	105-132	Not detailed	N/A
First report of V1016G and S989P knockdown resistant (kdr) mutations in pyrethroid-resistant Sri Lankan Aedes aegypti mosquitoes	2018	Fernando et al	WHO 2013	Not detailed	Not detailed	25	No	Purchased WHO	Yes	Ae aegypti	Field	1-3 days	Field	0.05% deltamethrin or 0.75% permethrin		1 hr	%	No	100	25	N/A
Long?lasting insecticidal nets no longer effectively kill the highly resistant Anopheles funestus of southern Mozambique	2015	Glunt et al	WHO 2006	Not detailed	Not detailed	Not detailed	No	Not Detailed	Yes	An gambiae, An funestus	Field	2-5 days	Field	Two-to-five day-old non-blood-fed female An. funestus s.l. mosquitoes were exposed to 0.05% deltamethrin (2 exposures, each with 4 replicates), 0.05% lambda-cyhalothrin (1 exposure with 4 replicates), 0.75% permethrin (2 exposures, each with 4 replicates)			%	Yes	25-97	25-52	N/A
Malaria vectors resistance to insecticides in Benin: current trends and mechanisms involved	2015	Gnanguenon et al	WHO 2013	Not detailed	Not detailed	20-25	No	Not Detailed	Yes	An gambiae	Field	2-5 days	Field	0.1% Deltamethrin, 0.1% Bendiocarb, 0.25% Pirimiphos méthyl, and 1% Fenitrothion.		1 hr	%	Yes	71-101	Not detailed	N/A
Challenges for malaria elimination in Zanzibar: pyrethroid resistance in malaria vectors and poor performance of long-lasting insecticide nets	2013	Haji et al	WHO 1998	Not detailed	Not detailed	25	No	Not Detailed	Yes	An arabiensis, An merus	Field	2-5 days	Field	on the islands of Unguja and Pemba (lambda-cyhalothrin 0.05%, permethrin 0.75%, deltamethrin 0.05% and bendiocarb 0.1%). On Pemba alone, an additional two insecticides were assessed (DDT 4% and malathion 5%).		1 hr	%	Yes	62-101	101	N/A
Status of insecticide susceptibility in Anopheles arabiensis from Mwea rice irrigation scheme, Central Kenya	2006	Kamau et al	WHO 1998	Not detailed	Not detailed	15-25	No	Purchased WHO	Yes	An gambiae, An arabiensis	Kisumu and field	1-3 days	Reference strain + Field	4% DDT, 1% fenitrothion, 0.1% bendiocarb, 0.05% lambdacyhalothrin and 0.75% permethrin		1 hr for all except fenitrothione which is 2 hrs	%	Yes	129-525	Not detailed	N/A
Reconsideration of Anopheles rivulorum as a vector of Plasmodium falciparum in Western Kenya: some evidence from biting time, blood preference, sporozoite positive rate, and pyrethroid resistance	2012	Kawada et al	WHO 1998	Not detailed	Not detailed	10	No	Not Detailed	Yes	An funestus, An rivulorum	Field	1-3 days	Field	0.75% permethrin, 0.05% deltamethrin, 4% DDT, 1% fenitrothion, or 0.1% propoxur		1 hr for all including fenitrothione	%	Yes	50-100	Not detailed	N/A
Update on resistance status of Anopheles gambiae s.s. to conventional insecticides at a previous WHOPES field site, “Yaokoffikro”, 6 years after the political crisis in Côte d’Ivoire	2012	Koffi et al	WHO 1998	Not detailed	Not detailed	25	No	Made in house	Yes	An gambiae	Kisumu and field	3-5 days	Reference strain + Field	permethrin 25/75 (1%) (Agrevo, Berkhamsted, UK) and lambdacyhalothrin (0.05%) are pyrethroids obtained from Syngenta, UK; - etofenprox (0.05%), a pseudo-pyrethroid from Mitsui Toatsu, Japan; - DDT (4%), an organochlorine from Syngenta; carbosulfan (0.4%)		1 hr	%	Yes	98-105	Not detailed	N/A
Insecticide resistance status of Anopheles gambiae s.s population from M’Bé: a WHOPES-labelled experimental hut station, 10 years after the political crisis in Côte d’Ivoire	2013	Koffi et al	WHO 2006	Not detailed	Not detailed	25	No	Made in house	Yes	An gambiae	Kisumu and field	2-3 days	Reference strain + Field	Pyrethroids: permethrin (0.75%), deltamethrin (0.05%) and ?-cypermethrin 0.05%; – Pseudo-pyrethroid: etofenprox (0.05%); – Organochlorides: DDT (4%) and dieldrin (4%); – Carbamates: carbosulfan (0.4%) and bendiocarb (0.1%); – Organophosphates: fenitrothio		1 hr	%	Yes	91-208	Not detailed	N/A
Insecticide resistance and target site mutations (G119S ace-1 and L1014F kdr) of Culex pipiens in Morocco	2018	Tmimi et al	WHO 2013	Not detailed	Not detailed	20-25	No	Not Detailed	Yes	Cx. Pipiens	Field	2-5 days	Field	malathion (OP) at a dose of 5%, bendiocarb 0.1% (CX), DDT 4% (OC), lambda-cyalothrin 0.05% and permethrin 0.75% (PYR),		1 hr	%	Yes	80-100	40	N/A
Elevated Plasmodium infection rates and high pyrethroid resistance in major malaria vectors in a forested area of Cameroon highlight challenges of malaria control	2018	Ndo et al	WHO 2013	Not detailed	Not detailed	20-25	No	Purchased WHO	Yes	An funestus, An gambiae	Kisumu and field	2-5 days	Reference strain + Field	deltamethrin and permethrin	0.05%, 0.75%	1 hr	%	Yes	100-573	Not detailed	N/A
Insecticide resistance in Anopheles gambiae from south-western Chad, Central Africa	2008	Kerah-Hinzoumbé et al	WHO 1998	Not detailed	Not detailed	20-25	No	Purchased WHO	Yes	An gambiae	Kisumu and field	2-4 days	Reference strain + Field	4% DDT, 0.05% deltamethrin, 0.75% permethrin, 0.1% bendiocarb and 5% malathion		1 hr	%	Yes	80-100	25	N/A
Seasonal abundance, blood meal sources and insecticide susceptibility in major anopheline malaria vectors from southern Mauritania	2018	Ould Lemrabott et al	WHO 2013	Not detailed	Not detailed	20-25	No	Not Detailed	Yes	An. gambiae (s.l.)	Field	2 days	Field	permethrin (0.75%), deltamethrin (0.05%), bendiocarb (0.1%), and malathion (2%),		1 hr	%	Yes	Not detailed	Not detailed	N/A
Evidence of carbamate resistance in urban populations of Anopheles gambiae s.s. mosquitoes resistant to DDT and deltamethrin insecticides in Lagos, South-Western Nigeria	2012	Oduola et al	WHO 1998	Not detailed	Not detailed	20-25	No	Not Detailed	Yes	An gambiae	Kisumu and Field	2-3 days	Reference strain + Field	4% DDT, 0.05% deltamethrin, 0.1% propoxur and 0.1% bendiocarb, PBO 4%		1 hr, 1 hr PBO pre exposure	%	Yes	60-100	Not detailed	N/A
Blood meal origins and insecticide susceptibility of Anopheles arabiensis from Chano in South-West Ethiopia	2013	Massebo et al	WHO 1998	Not detailed	Not detailed	20	No	Not detailed	Yes	An arabiensis	Field	3-4 days	Field	cyfluthrin (0.15%), lambdacyhalothrin (0.05%), alphacypermethrin (0.05%), deltamethrin (0.05%), and DDT (4%)		1 hr	%	Yes	80	40	N/A
Insecticidal and repellent activities of pyrethroids to the three major pyrethroid-resistant malaria vectors in western Kenya	2014	Kawada et al	WHO 1998	Not detailed	Not detailed	10	No	Not detailed	Yes	An. gambiae, An. funestus, An, arabiensis	Lab and field	1-3 days	Reference strain + Field	0.75% permethrin, 0.05% deltamethrin, 0.1% propoxur, or 1.0% fenitrothion were used for the tests.		1 hr for all except fenitrothione which is 2 hrs	%	Yes	20-40	Not detailed	N/A
				Not detailed	Not detailed		No														N/A
				Not detailed	Not detailed		No														N/A
				Not detailed	Not detailed		No														N/A
				Not detailed	Not detailed		No														N/A
				Not detailed	Not detailed		No														N/A
				Not detailed	Not detailed		No														N/A
				Not detailed	Not detailed		No														N/A
				Not detailed	Not detailed		No														N/A
				Not detailed	Not detailed		No														N/A
				Not detailed	Not detailed		No														N/A
				Not detailed	Not detailed		No														N/A
				Not detailed	Not detailed		No														N/A
				Not detailed	Not detailed		No														N/A
				Not detailed	Not detailed		No														N/A
				Not detailed	Not detailed		No														N/A
				Not detailed	Not detailed		No														N/A
				Not detailed	Not detailed		No														N/A
				Not detailed	Not detailed		No														N/A
				Not detailed	Not detailed		No														N/A
				Not detailed	Not detailed		No														N/A
				Not detailed	Not detailed		No														N/A
				Not detailed	Not detailed		No														N/A
				Not detailed	Not detailed		No														N/A
				Not detailed	Not detailed		No														N/A
				Not detailed	Not detailed		No														N/A
				Not detailed	Not detailed		No														N/A
				Not detailed	Not detailed		No														N/A
				Not detailed	Not detailed		No														N/A
				Not detailed	Not detailed		No														N/A
				Not detailed	Not detailed		No														N/A
				Not detailed	Not detailed		No														N/A
				Not detailed	Not detailed		No														N/A
				Not detailed	Not detailed		No														N/A
				Not detailed	Not detailed		No														N/A
				Not detailed	Not detailed		No														N/A
				Not detailed	Not detailed		No														N/A
				Not detailed	Not detailed		No														N/A
				Not detailed	Not detailed		No														N/A
				Not detailed	Not detailed		No														N/A
				Not detailed	Not detailed		No														N/A
				Not detailed	Not detailed		No														N/A
				Not detailed	Not detailed		No														N/A
				Not detailed	Not detailed		No														N/A
				Not detailed	Not detailed		No														N/A
				Not detailed	Not detailed		No														N/A
				Not detailed	Not detailed		No														N/A
				Not detailed	Not detailed		No														N/A
				Not detailed	Not detailed		No														N/A
				Not detailed	Not detailed		No														N/A
				Not detailed	Not detailed		No														N/A
				Not detailed	Not detailed		No														N/A
				Not detailed	Not detailed		No														N/A
				Not detailed	Not detailed		No														N/A
				Not detailed	Not detailed		No														N/A
				Not detailed	Not detailed		No														N/A
				Not detailed	Not detailed		No														N/A
				Not detailed	Not detailed		No														N/A
				Not detailed	Not detailed		No														N/A
				Not detailed	Not detailed		No														N/A
				Not detailed	Not detailed		No														N/A
				Not detailed	Not detailed		No														N/A
				Not detailed	Not detailed		No														N/A
				Not detailed	Not detailed		No														N/A
				Not detailed	Not detailed		No														N/A
				Not detailed	Not detailed		No														N/A
				Not detailed	Not detailed		No														N/A
				Not detailed	Not detailed		No														N/A
				Not detailed	Not detailed		No														N/A
				Not detailed	Not detailed		No														N/A
				Not detailed	Not detailed		No														N/A
				Not detailed	Not detailed		No														N/A
				Not detailed	Not detailed		No														N/A
				Not detailed	Not detailed		No														N/A
				Not detailed	Not detailed		No														N/A
				Not detailed	Not detailed		No														N/A
				Not detailed	Not detailed		No														N/A
				Not detailed	Not detailed		No														N/A
				Not detailed	Not detailed		No														N/A
				Not detailed	Not detailed		No														N/A
				Not detailed	Not detailed		No														N/A
				Not detailed	Not detailed		No														N/A
				Not detailed	Not detailed		No														N/A
				Not detailed	Not detailed		No														N/A
				Not detailed	Not detailed		No														N/A
				Not detailed	Not detailed		No														N/A
				Not detailed	Not detailed		No														N/A
				Not detailed	Not detailed		No														N/A
				Not detailed	Not detailed		No														N/A
				Not detailed	Not detailed		No														N/A
				Not detailed	Not detailed		No														N/A
				Not detailed	Not detailed		No														N/A
				Not detailed	Not detailed		No														N/A
				Not detailed	Not detailed		No														N/A
				Not detailed	Not detailed		No														N/A
				Not detailed	Not detailed		No														N/A
				Not detailed	Not detailed		No														N/A
				Not detailed	Not detailed		No														N/A
				Not detailed	Not detailed		No														N/A
				Not detailed	Not detailed		No														N/A
				Not detailed	Not detailed		No														N/A
				Not detailed	Not detailed		No														N/A
				Not detailed	Not detailed		No														N/A
				Not detailed	Not detailed		No														N/A
				Not detailed	Not detailed		No														N/A
				Not detailed	Not detailed		No														N/A
				Not detailed	Not detailed		No														N/A
				Not detailed	Not detailed		No														N/A
				Not detailed	Not detailed		No														N/A
				Not detailed	Not detailed		No														N/A
				Not detailed	Not detailed		No														N/A
				Not detailed	Not detailed		No														N/A
				Not detailed	Not detailed		No														N/A
				Not detailed	Not detailed		No														N/A
				Not detailed	Not detailed		No														N/A
				Not detailed	Not detailed		No														N/A
				Not detailed	Not detailed		No														N/A
				Not detailed	Not detailed		No														N/A
				Not detailed	Not detailed		No														N/A
				Not detailed	Not detailed		No														N/A
				Not detailed	Not detailed		No														N/A
				Not detailed	Not detailed		No														N/A
				Not detailed	Not detailed		No														N/A
				Not detailed	Not detailed		No														N/A
				Not detailed	Not detailed		No														N/A
				Not detailed	Not detailed		No														N/A
				Not detailed	Not detailed		No														N/A
				Not detailed	Not detailed		No														N/A
				Not detailed	Not detailed		No														N/A
				Not detailed	Not detailed		No														N/A
				Not detailed	Not detailed		No														N/A
				Not detailed	Not detailed		No														N/A
				Not detailed	Not detailed		No														N/A
				Not detailed	Not detailed		No														N/A
				Not detailed	Not detailed		No														N/A
				Not detailed	Not detailed		No														N/A
				Not detailed	Not detailed		No														N/A
				Not detailed	Not detailed		No														N/A
				Not detailed	Not detailed		No														N/A
				Not detailed	Not detailed		No														N/A
				Not detailed	Not detailed		No														N/A
				Not detailed	Not detailed		No														N/A
				Not detailed	Not detailed		No														N/A
				Not detailed	Not detailed		No														N/A
				Not detailed	Not detailed		No														N/A
				Not detailed	Not detailed		No														N/A
				Not detailed	Not detailed		No														N/A
				Not detailed	Not detailed		No														N/A
				Not detailed	Not detailed		No														N/A
				Not detailed	Not detailed		No														N/A
				Not detailed	Not detailed		No														N/A
				Not detailed	Not detailed		No														N/A
				Not detailed	Not detailed		No														N/A
				Not detailed	Not detailed		No														N/A
				Not detailed	Not detailed		No														N/A
				Not detailed	Not detailed		No														N/A
				Not detailed	Not detailed		No														N/A
				Not detailed	Not detailed		No														N/A
				Not detailed	Not detailed		No														N/A
				Not detailed	Not detailed		No														N/A
				Not detailed	Not detailed		No														N/A
				Not detailed	Not detailed		No														N/A
				Not detailed	Not detailed		No														N/A
				Not detailed	Not detailed		No														N/A
				Not detailed	Not detailed		No														N/A
				Not detailed	Not detailed		No														N/A
				Not detailed	Not detailed		No														N/A
				Not detailed	Not detailed		No														N/A
				Not detailed	Not detailed		No														N/A
				Not detailed	Not detailed		No														N/A
				Not detailed	Not detailed		No														N/A
				Not detailed	Not detailed		No														N/A
				Not detailed	Not detailed		No														N/A
				Not detailed	Not detailed		No														N/A
				Not detailed	Not detailed		No														N/A
				Not detailed	Not detailed		No														N/A
				Not detailed	Not detailed		No														N/A
				Not detailed	Not detailed		No														N/A
				Not detailed	Not detailed		No														N/A
				Not detailed	Not detailed		No														N/A
				Not detailed	Not detailed		No														N/A
				Not detailed	Not detailed		No														N/A
				Not detailed	Not detailed		No														N/A
				Not detailed	Not detailed		No														N/A
				Not detailed	Not detailed		No														N/A
				Not detailed	Not detailed		No														N/A
				Not detailed	Not detailed		No														N/A
				Not detailed	Not detailed		No														N/A
				Not detailed	Not detailed		No														N/A
				Not detailed	Not detailed		No														N/A
				Not detailed	Not detailed		No														N/A
				Not detailed	Not detailed		No														N/A
				Not detailed	Not detailed		No														N/A
				Not detailed	Not detailed		No														N/A
				Not detailed	Not detailed		No														N/A
				Not detailed	Not detailed		No														N/A
				Not detailed	Not detailed		No														N/A
				Not detailed	Not detailed		No														N/A
				Not detailed	Not detailed		No														N/A
				Not detailed	Not detailed		No														N/A
				Not detailed	Not detailed		No														N/A
				Not detailed	Not detailed		No														N/A
				Not detailed	Not detailed		No														N/A
				Not detailed	Not detailed		No														N/A
				Not detailed	Not detailed		No														N/A
				Not detailed	Not detailed		No														N/A
				Not detailed	Not detailed		No														N/A
				Not detailed	Not detailed		No														N/A
				Not detailed	Not detailed		No														N/A
				Not detailed	Not detailed		No														N/A
				Not detailed	Not detailed		No														N/A
				Not detailed	Not detailed		No														N/A
				Not detailed	Not detailed		No														N/A
				Not detailed	Not detailed		No														N/A
				Not detailed	Not detailed		No														N/A
				Not detailed	Not detailed		No														N/A
				Not detailed	Not detailed		No														N/A
				Not detailed	Not detailed		No														N/A
				Not detailed	Not detailed		No														N/A
				Not detailed	Not detailed		No														N/A
				Not detailed	Not detailed		No														N/A
				Not detailed	Not detailed		No														N/A
				Not detailed	Not detailed		No														N/A
				Not detailed	Not detailed		No														N/A
				Not detailed	Not detailed		No														N/A
				Not detailed	Not detailed		No														N/A
				Not detailed	Not detailed		No														N/A
				Not detailed	Not detailed		No														N/A
				Not detailed	Not detailed		No														N/A
				Not detailed	Not detailed		No														N/A
				Not detailed	Not detailed		No														N/A
				Not detailed	Not detailed		No														N/A
				Not detailed	Not detailed		No														N/A
				Not detailed	Not detailed		No														N/A
				Not detailed	Not detailed		No														N/A
				Not detailed	Not detailed		No														N/A
				Not detailed	Not detailed		No														N/A
				Not detailed	Not detailed		No														N/A
				Not detailed	Not detailed		No														N/A
				Not detailed	Not detailed		No														N/A
				Not detailed	Not detailed		No														N/A
				Not detailed	Not detailed		No														N/A
				Not detailed	Not detailed		No														N/A
				Not detailed	Not detailed		No														N/A
				Not detailed	Not detailed		No														N/A
				Not detailed	Not detailed		No														N/A
				Not detailed	Not detailed		No														N/A
				Not detailed	Not detailed		No														N/A
				Not detailed	Not detailed		No														N/A
				Not detailed	Not detailed		No														N/A
				Not detailed	Not detailed		No														N/A
				Not detailed	Not detailed		No														N/A
				Not detailed	Not detailed		No														N/A
				Not detailed	Not detailed		No														N/A
				Not detailed	Not detailed		No														N/A
				Not detailed	Not detailed		No														N/A
				Not detailed	Not detailed		No														N/A
				Not detailed	Not detailed		No														N/A
				Not detailed	Not detailed		No														N/A
				Not detailed	Not detailed		No														N/A
				Not detailed	Not detailed		No														N/A
				Not detailed	Not detailed		No														N/A
				Not detailed	Not detailed		No														N/A
				Not detailed	Not detailed		No														N/A
				Not detailed	Not detailed		No														N/A
				Not detailed	Not detailed		No														N/A
				Not detailed	Not detailed		No														N/A
				Not detailed	Not detailed		No														N/A
				Not detailed	Not detailed		No														N/A
				Not detailed	Not detailed		No														N/A
				Not detailed	Not detailed		No														N/A
				Not detailed	Not detailed		No														N/A
				Not detailed	Not detailed		No														N/A
				Not detailed	Not detailed		No														N/A
				Not detailed	Not detailed		No														N/A
				Not detailed	Not detailed		No														N/A
				Not detailed	Not detailed		No														N/A
				Not detailed	Not detailed		No														N/A
				Not detailed	Not detailed		No														N/A
				Not detailed	Not detailed		No														N/A
				Not detailed	Not detailed		No														N/A
				Not detailed	Not detailed		No														N/A
				Not detailed	Not detailed		No														N/A
				Not detailed	Not detailed		No														N/A
				Not detailed	Not detailed		No														N/A
				Not detailed	Not detailed		No														N/A
				Not detailed	Not detailed		No														N/A
				Not detailed	Not detailed		No														N/A
				Not detailed	Not detailed		No														N/A
				Not detailed	Not detailed		No														N/A
				Not detailed	Not detailed		No														N/A
				Not detailed	Not detailed		No														N/A
				Not detailed	Not detailed		No														N/A
				Not detailed	Not detailed		No														N/A
				Not detailed	Not detailed		No														N/A
				Not detailed	Not detailed		No														N/A
				Not detailed	Not detailed		No														N/A
				Not detailed	Not detailed		No														N/A
				Not detailed	Not detailed		No														N/A
				Not detailed	Not detailed		No														N/A
				Not detailed	Not detailed		No														N/A
				Not detailed	Not detailed		No														N/A
				Not detailed	Not detailed		No														N/A
				Not detailed	Not detailed		No														N/A
				Not detailed	Not detailed		No														N/A
				Not detailed	Not detailed		No														N/A
				Not detailed	Not detailed		No														N/A
				Not detailed	Not detailed		No														N/A
				Not detailed	Not detailed		No														N/A
				Not detailed	Not detailed		No														N/A
				Not detailed	Not detailed		No														N/A
				Not detailed	Not detailed		No														N/A
				Not detailed	Not detailed		No														N/A
				Not detailed	Not detailed		No														N/A
				Not detailed	Not detailed		No														N/A
				Not detailed	Not detailed		No														N/A
				Not detailed	Not detailed		No														N/A
				Not detailed	Not detailed		No														N/A
				Not detailed	Not detailed		No														N/A
				Not detailed	Not detailed		No														N/A
				Not detailed	Not detailed		No														N/A
				Not detailed	Not detailed		No														N/A
				Not detailed	Not detailed		No														N/A
				Not detailed	Not detailed		No														N/A
				Not detailed	Not detailed		No														N/A
				Not detailed	Not detailed		No														N/A

## Sheet: Table 2
Title and Year	Mosquitoes Per Tube	Mosquito Age	Mosquito physiological status	Temperature	Humidity	Orientation	Insecticides	Number per control	Number per treatment	Lighting	Paper usage
7th Report of the Expert Committee on insecticides (1957)	No methodological details contained within this report. Refers to the methods of "Busvine and Nash” and "Fay et al” as possible test methods to be used for detecting and measuring resistance. No references given for these papers.
5th Report of the Expert Committee on insecticides (1958) *	20–25	Not specified	Recently fed. Or mix of unfed and fed	Does not exceed 30 °C	Not Specified	Vertical	DDT and Dieldrin	Not specified	200	Moderate diffuse illumination.	Up to 20 times and up to weeks after opening of package Store in cool place do not refrigerate.
10th Report of the Expert Committee on insecticides (1960) **	15–25	Not specified	Recently fed. Or mix of unfed and fed	Does not exceed 30 °C	Not Specified	Vertical	DDT and Dieldrin	Not specified	200	Moderate diffuse illumination.	Up to 20 times and up to weeks after opening of package Store in cool place do not refrigerate. Expiry on package presupposes that the packages are kept sealed.
13th Report of the Expert Committee on insecticides (1963) ***	at least 15	Not specified	Recently fed. Or a mix of unfed and fed	Does not exceed 30 °C	Not Specified	Vertical	DDT, dieldrin, malathion, fenthion	Not specified	200	Moderate diffuse illumination.	Up to 20 times and up to weeks after opening of package. Store in cool place do not refrigerate. Expiry on package presupposes that the packages are kept sealed.
17th Report of the Expert Committee on insecticides (1970) ****	15–25	Not specified	Recently fed. Or mix of unfed and fed	Does not exceed 30 °C	Not Specified	Vertical	DDT, dieldrin, malathion, fenthion, OMS-33	Not specified	200	Holding tubes should be kept post exposure in a secluded shaded place.	Up to 20 times and up to weeks after opening of package. Store in cool place do not refrigerate. Expiry on package presupposes that the packages are kept sealed.
22nd Report of the Expert Committee on insecticides (1976) *****	15–25	Not specified	Recently fed. Or mix of unfed and fed	Does not exceed 30 °C	Not Specified	Vertical	DDT, dieldrin, malathion, fenitrothion, fenthion, propoxur	Not specified	200	Holding tubes should be kept post exposure in a secluded shaded place.	Up to 20 times and up to weeks after opening of package Store in a cool place do not refrigerate. Expiry on package presupposes that the packages are kept sealed.
5th Report of the WHO Expert Committee on Vector Biology and Control: Resistance of vectors of disease to pesticides (1980)	Not specified	Not specified	Not specified	~25 °C	Not Specified	Vertical	DDT, dieldrin, malathion, fenitrothion, chiorphoxim, permethrin, decamethrin, propoxur	Not specified	Not specified	Not specified.	Not specified.
10th Report of the WHO Expert Committee on Vector Biology and Control: Resistance of vectors of disease to pesticides (1986)	Not specified	Not specified	Not specified	Not specified	Not Specified	Vertical	chiorphoxim, DDT, deltamethrin, dieldrin, fenitrothion, malathion, permethrin, propoxur	Not specified	Not specified	Not specified.	Can be refrigerated so long as boxes are fully sealed.
15th Report of the WHO Expert Committee on Vector Biology and Control: Vector Resistance to Pesticides (1992)	Not specified	Not specified	Not specified	Not specified	Not Specified	Vertical	DOT, dieldrin, fenitrothion, fenthion, malathion, propoxur, lambda-cyhalothrin, permethrin, deltamethrin	Not specified	Not specified	Not specified	Not specified.
Report of the WHO Informal Consultation Test Procedures for insecticides Resistance Monitoring in Malaria Vectors, sio-Efficacy and Persistence of insecticides on Treated Surfaces (1998)	20–25	1-3 days	Unfed females	25 ± 2 °C	70–80%	Vertical	permethrin, deitamethrin, lambda- cyhalothrin, cyfluthrin, etofenprox, DDT, dieldrin, malathion, fenitrotion, propoxur, bendiocarb	Not Specified	min 100, 4–5 replicates of 20–25	Not specified	Up to 20 times.
Guidelines for Testing Mosquito Adulticides for indoor Residual Spraying and Treatment of Mosquito Nets (2006)	20–25	2-5 days	Unfed females	25 ± 2 °C	70–80%	Vertical	Not Specified	Not Specified	min 100, 4–5 replicates of 20–26	Not specified	Not more than 5 times.
Test Procedures for insecticide resistance monitoring in malaria vector mosquitoes (2013)	20–25	3-5 days	Unfed females	25 ± 2 °C	80% ± 10%	Vertical	Dieldrin, DDT, malathion, fenitrothion, propoxur, bendiocarb, permethrin, deltamethria, lambdacyhalothrin, cyfluthrin, etofenprox	50 per control, 2 replicates of 25	120–150, 6 reps 20–25 of which 2 are negative controls	Not specified.	Not more than 5 times.
Test Procedures for insecticide resistance monitoring in malaria vector mosquitoes: Second edition (2016) ******	20–25	3-5 days	Unfed females	27 ± 2 °C	75% ± 10%	Vertical	Bendiocarb, carbosulfan, propoxur, DDT, dieldrin, fenitrothion, malathion, pirimiphos- methyl, alpha-cypermethria, cyfluthrin, deltamethrin, etofenprox, lambda-cyhalothrin, permethrin, PBO	50 per control, 2 replicates of 25	120–150, 6 reps 20–25 of which 2 are negative controls	Tubes must be of places in anarea of reduced lighting or covered with cardboard discs.	Not more than 5 times.

## Sheet: Rep 1 - WHO Tube - Kisumu
Assay:	WHO tube	Mosquito species:	Anopheles gambiae	Date:	2021-07-29
Papers coated on:	2021-07-28	Mosquito strain:	Kisumu	Time on:	09:30:00
Papers coated at:	PM	Insecticide:	Permethrin	Time off:	10:30:00
Mosquito age:	2-5 days	Replicate:	1	24 hrs rec at:	13:00:00
Insecticide details (%)	60 mins kd/dead	24 hrs kd/dead	Total No.	% kd 1 hrs	% mortality 24 hrs		Insecticide details (%)	60 mins kd/dead	24 hrs kd/dead	Total No.	% kd 1 hrs	% mortality 24 hrs	STDEV 1 hrs	STDEV 24 hrs	STERR 1 hrs	STERR 24 hrs
Negative	0	1	26	0	3.84615		Negative	0	3	50	0	6	0	2.24359	0	1.58646
Negative	0	2	24	0	8.33333		Covered	28	23	53	52.8302	43.3962	6.55271	1.06838	4.63346	0.755456
Covered	12	11	26	46.1538	42.3077		Uncovered	27	18	51	52.9412	35.2941	3	0.692308	2.12132	0.489535
Covered	16	12	27	59.2593	44.4444		30 per tube	22	14	61	36.0656	22.9508	0.591398	3.65591	0.418181	2.58512
Uncovered	13	9	26	50	34.6154		20 per tube	10	5	39	25.641	12.8205	0.657895	7.36842	0.465202	5.21026
Uncovered	14	9	25	56	36		15 per tube	4	1	32	12.5	3.125	6.25	3.125	4.41942	2.20971
30 per tube	11	8	30	36.6667	26.6667		10 per tube	2	0	20	10	0	0	0	0	0
30 per tube	11	6	31	35.4839	19.3548
20 per tube	5	4	20	25	20
20 per tube	5	1	19	26.3158	5.26316
15 per tube	1	0	16	6.25	0
15 per tube	3	1	16	18.75	6.25
10 per tube	1	0	10	10	0
10 per tube	1	0	10	10	0
-ve control batch number: PY370
Permethrin exposure is 0.043%

## Sheet: Rep 2 - WHO Tube - Kisumu
Assay:	WHO tube	Mosquito species:	Anopheles gambiae	Date:	2021-08-03
Papers coated on:	2021-07-28	Mosquito strain:	Kisumu	Time on:	15:00:00
Papers coated at:	PM	Insecticide:	Permethrin	Time off:	16:00:00
Mosquito age:	2-5 days	Replicate:	2	24 hrs rec at:	15:00:00
Insecticide details (%)	60 mins kd/dead	24 hrs kd/dead	Total No.	% kd 1 hrs	% mortality 24 hrs		Insecticide details (%)	60 mins kd/dead	24 hrs kd/dead	Total No.	% kd 1 hrs	% mortality 24 hrs	STDEV 1 hrs	STDEV 24 hrs	STERR 1 hrs	STERR 24 hrs
Negative	0	0	23	0	0		Negative	0	2	47	0	4.25532	0	4.16667	0	2.94628
Negative	0	2	24	0	8.33333		Covered	14	25	50	28	50	5.12821	8.01282	3.62619	5.66592
Covered	8	10	24	33.3333	41.6667		Uncovered	15	31	54	27.7778	57.4074	2.88462	11.4011	2.03973	8.06179
Covered	6	15	26	23.0769	57.6923		30 per tube	20	44	63	31.746	69.8413	2.67137	16.9859	1.88894	12.0108
Uncovered	8	18	26	30.7692	69.2308		20 per tube	8	22	40	20	55	6.01504	7.26817	4.25327	5.13937
Uncovered	7	13	28	25	46.4286		15 per tube	5	21	32	15.625	65.625	14.7059	17.8431	10.3986	12.617
30 per tube	9	27	31	29.0323	87.0968		10 per tube	1	1	20	5	5	5	5	3.53553	3.53553
30 per tube	11	17	32	34.375	53.125
20 per tube	3	13	21	14.2857	61.9048
20 per tube	5	9	19	26.3158	47.3684
15 per tube	5	14	17	29.4118	82.3529
15 per tube	0	7	15	0	46.6667
10 per tube	0	0	10	0	0
10 per tube	1	1	10	10	10
-ve control batch number: PY370
Permethrin exposure is 0.043%

## Sheet: Rep 3 - WHO Tube - Kisumu
Assay:	WHO tube	Mosquito species:	Anopheles gambiae	Date:	2021-08-05
Papers coated on:	2021-07-28	Mosquito strain:	Kisumu	Time on:	15:00:00
Papers coated at:	PM	Insecticide:	Permethrin	Time off:	16:00:00
Mosquito age:	2-5 days	Replicate:	3	24 hrs rec at:	15:00:00
Insecticide details (%)	60 mins kd/dead	24 hrs kd/dead	Total No.	% kd 1 hrs	% mortality 24 hrs		Insecticide details (%)	60 mins kd/dead	24 hrs kd/dead	Total No.	% kd 1 hrs	% mortality 24 hrs	STDEV 1 hrs	STDEV 24 hrs	STERR 1 hrs	STERR 24 hrs
Negative	0	1	25	0	4		Negative	1	3	49	2.04082	6.12245	2.08333	2.16667	1.47314	1.53206
Negative	1	2	24	4.16667	8.33333		Covered	17	28	51	33.3333	54.902	5.23077	6.76923	3.69871	4.78657
Covered	7	12	25	28	48		Uncovered	15	34	51	29.4118	66.6667	1.38462	13.0769	0.979071	9.24678
Covered	10	16	26	38.4615	61.5385		30 per tube	21	43	59	35.5932	72.8814	1.09195	10.6322	0.772128	7.51809
Uncovered	7	20	25	28	80		20 per tube	8	22	40	20	55	0	5	0	3.53553
Uncovered	8	14	26	30.7692	53.8462		15 per tube	5	21	30	16.6667	70	2.23214	12.0536	1.57836	8.52316
30 per tube	11	25	30	36.6667	83.3333		10 per tube	2	3	21	9.52381	14.2857	0.454545	4.09091	0.321412	2.89271
30 per tube	10	18	29	34.4828	62.069
20 per tube	4	12	20	20	60
20 per tube	4	10	20	20	50
15 per tube	3	13	16	18.75	81.25
15 per tube	2	8	14	14.2857	57.1429
10 per tube	1	2	11	9.09091	18.1818
10 per tube	1	1	10	10	10
-ve control batch number: PY370
Permethrin exposure is 0.043%

## Sheet: Rep 4 - WHO Tube - Kisumu
Assay:	WHO tube	Mosquito species:	Anopheles gambiae	Date:	2021-08-11
Papers coated on:	2021-07-28	Mosquito strain:	Kisumu	Time on:	15:30:00
Papers coated at:	PM	Insecticide:	Permethrin	Time off:	16:30:00
Mosquito age:	2-5 days	Replicate:	4	24 hrs rec at:	15:00:00
Insecticide details (%)	60 mins kd/dead	24 hrs kd/dead	Total No.	% kd 1 hrs	% mortality 24 hrs		Insecticide details (%)	60 mins kd/dead	24 hrs kd/dead	Total No.	% kd 1 hrs	% mortality 24 hrs	STDEV 1 hrs	STDEV 24 hrs	STERR 1 hrs	STERR 24 hrs
Negative	1	2	26	3.84615	7.69231		Negative	1	3	51	1.96078	5.88235	1.92308	1.84615	1.35982	1.30543
Negative	0	1	25	0	4		Covered	10	12	26	38.4615	46.1538	0	0	0	0
Covered	10	12	26	38.4615	46.1538		Uncovered	8	14	25	32	56	0	0	0	0
Uncovered	8	14	25	32	56		20 per tube	8	25	58	13.7931	43.1034	2.31752	8.13475	1.33802	4.6966
20 per tube	3	10	20	15	50		15 per tube	14	42	76	18.4211	55.2632	5.17472	7.18022	2.31421	3.21109
20 per tube	2	9	19	10.5263	47.3684		10 per tube	11	20	102	10.7843	19.6078	6.74766	7.99478	2.1338	2.52817
20 per tube	3	6	19	15.7895	31.5789
15 per tube	3	10	15	20	66.6667
15 per tube	2	8	16	12.5	50
15 per tube	4	9	15	26.6667	60
15 per tube	3	7	15	20	46.6667
15 per tube	2	8	15	13.3333	53.3333
10 per tube	1	2	10	10	20
10 per tube	1	1	9	11.1111	11.1111
10 per tube	2	3	11	18.1818	27.2727
10 per tube	0	2	10	0	20
10 per tube	2	2	12	16.6667	16.6667
10 per tube	1	1	10	10	10
10 per tube	1	2	10	10	20
10 per tube	2	3	9	22.2222	33.3333
10 per tube	1	3	10	10	30
10 per tube	0	1	11	0	9.09091
-ve control batch number: PY370
Permethrin exposure is 0.043%

## Sheet: Rep 1 - WHO Tube - VK7
Assay:	WHO tube	Mosquito species:	Anopheles coluzzii	Date:	2021-08-11
Papers coated on:	January/February 2021	Mosquito strain:	VK7	Time on:	15:30:00
Paper batch number:	PE668/PE663	Insecticide:	Permethrin	Time off:	16:30:00
Mosquito age:	2-5 days	Replicate:	1	24 hrs rec at:	15:00:00
Insecticide details (%)	60 mins kd/dead	24 hrs kd/dead	Total No.	% kd 1 hrs	% mortality 24 hrs		Insecticide details (%)	60 mins kd/dead	24 hrs kd/dead	Total No.	% kd 1 hrs	% mortality 24 hrs	STDEV 1 hrs	STDEV 24 hrs	STERR 1 hrs	STERR 24 hrs
Negative	0	1	24	0	4.16667		Negative	0	1	50	0	2	0	2.08333	0	1.47314
Negative	0	0	26	0	0		Covered	0	2	47	0	4.25532	0	3.57143	0	2.52538
Covered	0	2	28	0	7.14286		Uncovered	0	4	48	0	8.33333	0	4.52174	0	3.19735
Covered	0	0	19	0	0		30 per tube	0	1	60	0	1.66667	0	1.72414	0	1.21915
Uncovered	0	3	23	0	13.0435		20 per tube	0	2	39	0	5.12821	0	0.131579	0	0.0930404
Uncovered	0	1	25	0	4		15 per tube	0	0	30	0	0	0	0	0	0
30 per tube	0	0	31	0	0		10 per tube	0	1	20	0	5	0	5	0	3.53553
30 per tube	0	1	29	0	3.44828
20 per tube	0	1	20	0	5
20 per tube	0	1	19	0	5.26316
15 per tube	0	0	15	0	0
15 per tube	0	0	15	0	0
10 per tube	0	1	10	0	10
10 per tube	0	0	10	0	0
-ve control batch number: PY370

## Sheet: Rep 2 - WHO Tube - VK7
Assay:	WHO tube	Mosquito species:	Anopheles coluzzii	Date:
Papers coated on:	January/February 2021	Mosquito strain:	VK7	Time on:
Paper batch number:	PE668/PE663	Insecticide:	Permethrin	Time off:
Mosquito age:	2-5 days	Replicate:	1	24 hrs rec at:
Insecticide details (%)	60 mins kd/dead	24 hrs kd/dead	Total No.	% kd 1 hrs	% mortality 24 hrs		Insecticide details (%)	60 mins kd/dead	24 hrs kd/dead	Total No.	% kd 1 hrs	% mortality 24 hrs	STDEV 1 hrs	STDEV 24 hrs	STERR 1 hrs	STERR 24 hrs
Negative	0	1	24	0	4.16667		Negative	0	2	49	0	4.08163	0	0.0833333	0	0.0589256
Negative	0	1	25	0	4		Covered	0	5	51	0	9.80392	0	1.76923	0	1.25104
Covered	0	3	26	0	11.5385		Uncovered	0	4	49	0	8.16327	0	4.25	0	3.0052
Covered	0	2	25	0	8		30 per tube	1	2	60	1.66667	3.33333	1.66667	3.33333	1.17851	2.35702
Uncovered	0	3	24	0	12.5		20 per tube	0	1	39	0	2.5641	0	2.77778	0	1.96419
Uncovered	0	1	25	0	4		15 per tube	0	1	32	0	3.125	0	3.125	0	2.20971
30 per tube	1	2	30	3.33333	6.66667		10 per tube	0	0	21	0	0	0	0	0	0
30 per tube	0	0	30	0	0
20 per tube	0	1	18	0	5.55556
20 per tube	0	0	21	0	0
15 per tube	0	0	16	0	0
15 per tube	0	1	16	0	6.25
10 per tube	0	0	11	0	0
10 per tube	0	0	10	0	0
-ve control batch number: PY370

## Sheet: Rep 1 - WHO Tube - Tiassale
Assay:	WHO tube	Mosquito species:	Anopheles gambiae	Date:	2021-09-10
Papers coated on:	January/February 2021	Mosquito strain:	Tiassale	Time on:	15:25:00
Paper batch number:	PE668/PE663	Insecticide:	Permethrin	Time off:	16:25:00
Mosquito age:	5 days	Replicate:	1	24 hrs rec at:	17:35:00
Insecticide details (%)	60 mins kd/dead	24 hrs kd/dead	Total No.	% kd 1 hrs	% mortality 24 hrs		Insecticide details (%)	60 mins kd/dead	24 hrs kd/dead	Total No.	% kd 1 hrs	% mortality 24 hrs	STDEV 1 hrs	STDEV 24 hrs	STERR 1 hrs	STERR 24 hrs
Negative	0	0	27	0	0		Negative	0	1	56	0	1.78571	0	1.72414	0	1.21915
Negative	0	1	29	0	3.44828		Covered	2	3	54	3.7037	5.55556	0	1.85185	0	1.30946
Covered	1	1	27	3.7037	3.7037		Uncovered	3	9	53	5.66038	16.9811	1.78063	1.56695	1.25909	1.108
Covered	1	2	27	3.7037	7.40741		30 per tube	1	7	64	1.5625	10.9375	1.51515	1.90616	1.07137	1.34786
Uncovered	2	5	27	7.40741	18.5185		20 per tube	0	5	41	0	12.1951	0	2.14286	0	1.51523
Uncovered	1	4	26	3.84615	15.3846		15 per tube	2	5	30	6.66667	16.6667	6.66667	16.6667	4.71405	11.7851
30 per tube	1	3	33	3.0303	9.09091		10 per tube	0	3	22	0	13.6364	0	5.83333	0	4.12479
30 per tube	0	4	31	0	12.9032
20 per tube	0	3	21	0	14.2857
20 per tube	0	2	20	0	10
15 per tube	2	5	15	13.3333	33.3333
15 per tube	0	0	15	0	0
10 per tube	0	1	12	0	8.33333
10 per tube	0	2	10	0	20
-ve control batch number: PY370

## Sheet: Rep 2 - WHO Tube - Tiassale
Assay:	WHO tube	Mosquito species:	Anopheles gambiae	Date:	2021-09-14
Papers coated on:	January/February 2021	Mosquito strain:	Tiassale	Time on:	15:30:00
Paper batch number:	PE668/PE663	Insecticide:	Permethrin	Time off:	16:30:00
Mosquito age:	5 days	Replicate:	2	24 hrs rec at:	15:00:00
Insecticide details (%)	60 mins kd/dead	24 hrs kd/dead	Total No.	% kd 1 hrs	% mortality 24 hrs		Insecticide details (%)	60 mins kd/dead	24 hrs kd/dead	Total No.	% kd 1 hrs	% mortality 24 hrs	STDEV 1 hrs	STDEV 24 hrs	STERR 1 hrs	STERR 24 hrs
Negative	0	0	24	0	0		Negative	0	1	49	0	2.04082	0	2	0	1.41421
Negative	0	1	25	0	4		Covered	6	6	50	12	12	3.52564	0.480769	2.493	0.339955
Covered	2	3	24	8.33333	12.5		Uncovered	5	8	52	9.61538	15.3846	1.55556	4.44444	1.09994	3.1427
Covered	4	3	26	15.3846	11.5385		30 per tube	10	10	63	15.873	15.873	0.252016	0.252016	0.178202	0.178202
Uncovered	2	5	25	8	20		20 per tube	5	6	39	12.8205	15.3846	2.23684	0.394737	1.58169	0.279121
Uncovered	3	3	27	11.1111	11.1111		15 per tube	4	5	29	13.7931	17.2414	7.38095	17.8571	5.21912	12.6269
30 per tube	5	5	31	16.129	16.129		10 per tube	1	3	20	5	15	5	5	3.53553	3.53553
30 per tube	5	5	32	15.625	15.625
20 per tube	2	3	19	10.5263	15.7895
20 per tube	3	3	20	15	15
15 per tube	3	5	14	21.4286	35.7143
15 per tube	1	0	15	6.66667	0
10 per tube	0	1	10	0	10
10 per tube	1	2	10	10	20
-ve control batch number: PY370

[truncated: 21 more sheets: Rep 3 - WHO Tube - Tiassale , Rep 1 - WHO Tube - Tiassale AGE, Rep 2 - WHO Tube - Tiassale AGE, Rep 3 - WHO Tube - Tiassale AGE, Rep 1 - WHO Tube - Kisumu AGE, Rep 2 - WHO Tube - Kisumu AGE, Rep 3 - WHO Tube - Kisumu AGE, Rep 4 - WHO Tube - Tiassale, Rep 5 - WHO Tube - Kisumu, Rep 4 - WHO Tube - Tiassale Age, Rep 5 - WHO Tube - Tiassale Age, Rep 6 - WHO Tube - Tiassale Age, Rep 4 - WHO Tube - Kisumu Age, Rep 5 - WHO Tube - Kisumu Age, Rep 6 - WHO Tube - Kisumu Age, Rep 7 - WHO Tube - Tiassale Age, Rep 8 - WHO Tube - Tiassale Age, Rep 9 - WHO Tube - Tiassale Age, Rep 7 - WHO Tube - Kisumu Age, Rep 8 - WHO Tube - Kisumu Age …]
